# Supplementary material for: 1-Cyano­methyl-4-aza-1-azoniabicyclo­[2.2.2]octane tetra­fluoro­borate monohydrate
Source: Acta Crystallogr Sect E Struct Rep Online. 2010 May 22;66(Pt 6):o1413. doi: 10.1107/S1600536810017757 (PMC2979539; doi:10.1107/S1600536810017757)
Supplement: Supplementary file 2 [file e-66-o1413-Isup2.hkl]

# 
# h,k,l, Fc-squared, Fo-squared, sigma(Fo-squared) and status flag 
# 
data_I
_shelx_title ' a in Pnma' 
_shelx_refln_list_code          4 
_shelx_F_calc_maximum      107.37 
_exptl_crystal_F_000       536.00 
_reflns_d_resolution_high  0.8107 
 
loop_ 
 _symmetry_equiv_pos_as_xyz 
 'x, y, z' 
 '-x+1/2, -y, z+1/2' 
 '-x, y+1/2, -z' 
 'x+1/2, -y+1/2, -z+1/2' 
 '-x, -y, -z' 
 'x-1/2, y, -z-1/2' 
 'x, -y-1/2, z' 
 '-x-1/2, y-1/2, z-1/2' 
 
_cell_length_a    17.2882 
_cell_length_b     6.8663 
_cell_length_c     9.7764 
_cell_angle_alpha  90.000 
_cell_angle_beta   90.000 
_cell_angle_gamma  90.000 
 
_shelx_F_squared_multiplier     1.000 
 
loop_ 
 _refln_index_h 
 _refln_index_k 
 _refln_index_l 
 _refln_F_squared_calc 
 _refln_F_squared_meas 
 _refln_F_squared_sigma 
 _refln_observed_status 
   4   0   0     2453.39     2422.37     43.69 o 
   6   0   0     2161.87     2069.00     64.65 o 
   8   0   0      178.24      157.98      4.09 o 
  10   0   0      172.61      180.11      4.68 o 
  12   0   0        6.46        4.87      0.84 o 
  14   0   0      877.97      850.47     25.15 o 
  16   0   0       11.87        9.51      1.44 o 
  18   0   0       99.86      100.34      4.97 o 
  20   0   0        4.94        5.63      3.46 o 
   2   1   0    11528.54    11293.44    149.55 o 
   4   1   0       36.38       43.43      0.70 o 
   6   1   0     1990.49     2022.11     27.25 o 
   8   1   0      276.01      281.13      4.49 o 
  10   1   0       60.93       52.22      1.49 o 
  12   1   0      121.82      114.49      2.74 o 
  14   1   0        3.90        4.43      0.89 o 
  16   1   0      482.53      457.40     10.83 o 
  18   1   0        0.90        1.91      0.86 o 
  20   1   0       10.65       15.36      3.09 o 
   2   2   0      361.88      373.38      4.08 o 
   4   2   0      268.65      279.75      4.44 o 
   6   2   0       10.81       12.94      0.58 o 
   8   2   0      212.87      205.35      3.69 o 
  10   2   0     1579.98     1533.67     28.19 o 
  12   2   0      158.75      171.24      4.25 o 
  14   2   0      257.48      267.70      6.58 o 
  16   2   0       98.09      107.23      3.49 o 
  18   2   0       54.84       46.82      2.31 o 
  20   2   0       11.24       13.15      3.18 o 
   2   3   0     1996.29     1912.53     28.79 o 
   4   3   0      294.12      268.89      3.79 o 
   6   3   0       93.12      110.26      5.20 o 
   8   3   0      258.93      218.54      7.23 o 
  10   3   0        1.13        0.53      0.55 o 
  12   3   0       46.17       48.30      1.88 o 
  14   3   0      287.90      291.45      7.58 o 
  16   3   0      260.08      246.59      7.30 o 
  18   3   0        8.00        8.01      1.24 o 
   0   4   0     3719.88     4022.99    137.57 o 
   2   4   0        0.50        0.79      0.86 o 
   4   4   0       14.47        6.46      0.37 o 
   6   4   0      182.96      194.55      3.59 o 
   8   4   0      145.04      133.63      3.18 o 
  10   4   0       93.88       76.12      2.62 o 
  12   4   0       98.04      111.09      3.44 o 
  14   4   0      145.73      153.89      4.86 o 
  16   4   0       10.77       18.68      1.71 o 
  18   4   0       21.96       28.28      2.31 o 
   2   5   0      517.76      562.91     15.11 o 
   4   5   0        8.10        6.93      0.76 o 
   6   5   0        2.58        1.34      0.92 o 
   8   5   0      192.16      173.20     12.65 o 
  10   5   0       18.44       17.89      1.19 o 
  12   5   0       92.98      104.41      4.30 o 
  14   5   0        5.44        7.86      2.18 o 
  16   5   0      112.31       95.02      4.73 o 
   0   6   0     3032.34     2978.36    133.65 o 
   2   6   0        3.65        9.31      1.52 o 
   4   6   0      100.23       88.85      3.91 o 
   6   6   0      154.79      148.65      6.19 o 
   8   6   0        0.20        0.00      1.22 o 
  10   6   0       24.46       23.55      2.27 o 
  12   6   0        2.78        4.14      2.66 o 
  14   6   0      121.68      120.88      6.03 o 
   2   7   0       26.91       23.62      2.27 o 
   4   7   0        0.93        0.80      1.08 o 
   6   7   0        6.74        9.25      1.74 o 
   8   7   0        9.42       11.96      2.62 o 
  10   7   0        0.06        0.00      1.18 o 
  12   7   0        4.53        4.70      1.82 o 
   0   8   0       45.83       37.38      4.50 o 
   2   8   0        6.29        8.16      1.84 o 
   4   8   0       16.97       16.53      2.31 o 
   6   8   0        2.62        6.64      1.95 o 
   2   0   1       82.93       50.33      0.73 o 
   3   0   1     1255.66     1196.56      6.94 o 
   4   0   1     4060.82     4232.08     41.65 o 
   5   0   1      420.98      429.47      4.49 o 
   6   0   1     3378.31     3389.07     48.54 o 
   7   0   1      941.46     1052.19     13.87 o 
   8   0   1      310.54      306.59      4.54 o 
   9   0   1     1089.61     1014.30     45.99 o 
  10   0   1     1061.20     1045.44     19.01 o 
  11   0   1       62.60       65.07      2.00 o 
  12   0   1      499.81      458.46      9.47 o 
  13   0   1      239.84      245.79      5.74 o 
  14   0   1      272.06      261.22      6.58 o 
  15   0   1        0.01        0.00      0.71 o 
  16   0   1      167.12      183.17      5.21 o 
  17   0   1       34.36       35.78      2.03 o 
  18   0   1       60.76       45.81      3.13 o 
  19   0   1       11.67        9.53      1.80 o 
  20   0   1       15.52       18.06      2.20 o 
  21   0   1        6.13       10.23      3.32 o 
   0   1   1     1682.85     1429.03     16.99 o 
   1   1   1     1312.89     1270.82      8.86 o 
   2   1   1      820.77      858.49      6.09 o 
   3   1   1     1998.91     2129.26     17.69 o 
   4   1   1     1685.18     1609.42     14.26 o 
   5   1   1      430.06      447.28      4.11 o 
   6   1   1      522.16      572.02      5.47 o 
   7   1   1     1072.72     1156.51     16.90 o 
   8   1   1      506.10      497.46      5.96 o 
   9   1   1      260.47      245.32      3.65 o 
  10   1   1      304.68      291.95      4.13 o 
  11   1   1      151.19      153.15      2.55 o 
  12   1   1        4.58        1.84      0.41 o 
  13   1   1       59.14       56.57      1.37 o 
  14   1   1      628.31      629.22      9.91 o 
  15   1   1      232.86      239.81      4.33 o 
  16   1   1        3.85        6.16      0.68 o 
  17   1   1       26.66       20.46      0.98 o 
  18   1   1       12.94       11.62      1.08 o 
  19   1   1        0.18        1.78      0.84 o 
  20   1   1        3.85        2.50      0.96 o 
  21   1   1       25.97       35.84      3.47 o 
   1   2   1       68.60       48.95      0.50 o 
   2   2   1       65.55       89.74      0.93 o 
   3   2   1     2549.19     2636.81     70.16 o 
   4   2   1      396.74      417.63      5.91 o 
   5   2   1      305.74      335.81      3.41 o 
   6   2   1      453.91      465.40      4.87 o 
   7   2   1      796.19      793.25      9.16 o 
   8   2   1       85.80       94.64      1.54 o 
   9   2   1        0.69        0.88      0.31 o 
  10   2   1       74.47       81.04      1.45 o 
  11   2   1        2.28        4.80      0.46 o 
  12   2   1       14.48       15.58      0.90 o 
  13   2   1      200.77      187.60      3.30 o 
  14   2   1       19.07       19.49      0.90 o 
  15   2   1       59.97       51.87      1.55 o 
  16   2   1       33.10       43.39      1.42 o 
  17   2   1        1.65        1.67      0.59 o 
  18   2   1        9.51        9.04      0.96 o 
  19   2   1        3.44        5.06      1.04 o 
  20   2   1        0.01        0.00      0.92 o 
   0   3   1      593.75      694.26      7.06 o 
   1   3   1       22.68       29.89      0.53 o 
   2   3   1       49.02       49.34      0.82 o 
   3   3   1       10.52        3.15      0.44 o 
   4   3   1      632.23      667.65      6.81 o 
   5   3   1      482.54      545.07     15.04 o 
   6   3   1      542.91      539.59      6.22 o 
   7   3   1      360.97      394.10      8.73 o 
   8   3   1        4.52        5.01      0.51 o 
   9   3   1      509.90      504.61      6.88 o 
  10   3   1        3.40        5.92      0.75 o 
  11   3   1      234.65      237.57      3.99 o 
  12   3   1       73.13       60.07      1.50 o 
  13   3   1       27.32       32.65      1.18 o 
  14   3   1      165.30      163.96      3.28 o 
  15   3   1        0.96        0.35      0.52 o 
  16   3   1       14.44       11.61      0.97 o 
  17   3   1        5.66        6.36      0.91 o 
  18   3   1       29.56       30.96      1.77 o 
  19   3   1        0.33        0.66      0.91 o 
   1   4   1      114.92      103.04      2.10 o 
   2   4   1       61.46       57.17      1.06 o 
   3   4   1      380.69      369.84      4.24 o 
   4   4   1      110.50      110.58      1.36 o 
   5   4   1        8.62        9.82      0.51 o 
   6   4   1      131.75      121.20      3.20 o 
   7   4   1      165.68      160.98      2.67 o 
   8   4   1        1.31        0.46      0.37 o 
   9   4   1        1.46        1.45      0.56 o 
  10   4   1      125.40      113.07      2.32 o 
  11   4   1       28.72       38.36      1.22 o 
  12   4   1        1.36        2.70      0.54 o 
  13   4   1       21.87       18.09      1.04 o 
  14   4   1       27.64       35.01      1.40 o 
  15   4   1       36.33       28.20      1.40 o 
  16   4   1       34.53       41.86      1.69 o 
  17   4   1        0.15        0.64      0.74 o 
  18   4   1        2.53        2.48      0.91 o 
   0   5   1      357.07      362.01     10.12 o 
   1   5   1      227.02      180.11      3.96 o 
   2   5   1        1.04        3.05      0.67 o 
   3   5   1       47.16       66.81      2.06 o 
   4   5   1       27.19       33.95      1.14 o 
   5   5   1       41.74       44.18      1.36 o 
   6   5   1        2.85        1.74      0.61 o 
   7   5   1       14.94       14.12      0.89 o 
   8   5   1       86.04       89.26      3.81 o 
   9   5   1      104.78      114.30      5.15 o 
  10   5   1        0.40        0.00      0.41 o 
  11   5   1       67.05       63.55      1.73 o 
  12   5   1       14.67       20.54      1.23 o 
  13   5   1        8.53        9.80      0.88 o 
  14   5   1      178.58      187.23      4.62 o 
  15   5   1       94.09      105.75      3.49 o 
  16   5   1        0.05        0.00      0.84 o 
  17   5   1        4.35        3.26      1.15 o 
   1   6   1       28.72       23.12      1.46 o 
   2   6   1       53.37       40.26      1.82 o 
   3   6   1       31.67       33.00      1.69 o 
   4   6   1       80.93       90.36      2.88 o 
   5   6   1       20.20       20.52      1.63 o 
   6   6   1       92.35       91.39      4.27 o 
   7   6   1        7.35        3.61      0.94 o 
   8   6   1        0.61        0.98      0.83 o 
   9   6   1       48.34       48.27      2.82 o 
  10   6   1       75.82       69.47      2.70 o 
  11   6   1        1.39        2.31      0.89 o 
  12   6   1       24.36       26.15      1.71 o 
  13   6   1       41.65       42.06      2.36 o 
  14   6   1       20.41       24.29      1.93 o 
   0   7   1       99.59       78.82      4.16 o 
   1   7   1       12.79       11.14      1.25 o 
   2   7   1        0.40        1.48      1.09 o 
   3   7   1       24.52       28.92      1.90 o 
   4   7   1        9.19        6.30      1.11 o 
   5   7   1        4.58        6.26      1.24 o 
   6   7   1        3.66        2.50      0.96 o 
   7   7   1       21.63       24.55      1.79 o 
   8   7   1        5.83        9.03      1.27 o 
   9   7   1        7.32       10.20      1.42 o 
  10   7   1        0.42        0.19      0.81 o 
  11   7   1        2.72        1.86      0.96 o 
   1   8   1        2.85        5.52      1.15 o 
   2   8   1        0.01        0.00      0.86 o 
   3   8   1       21.86       20.63      1.88 o 
   4   8   1        1.85        0.49      0.92 o 
   5   8   1        0.97        2.07      1.08 o 
   6   8   1        0.94        3.55      1.69 o 
   0   0   2     3084.04     3406.03     82.55 o 
   1   0   2     4509.36     4655.08     38.11 o 
   2   0   2     2045.65     2046.60     13.07 o 
   3   0   2      120.27       83.65      1.73 o 
   4   0   2        2.47        1.65      0.20 o 
   5   0   2      138.66      168.62      2.10 o 
   6   0   2      123.04      115.60      1.56 o 
   7   0   2     2539.93     2631.48     32.54 o 
   8   0   2      209.47      213.60      2.99 o 
   9   0   2      135.19      141.08      2.27 o 
  10   0   2      685.37      686.40     10.63 o 
  11   0   2       12.32       14.93      1.26 o 
  12   0   2        1.06        1.31      0.47 o 
  13   0   2       75.54       76.39      2.00 o 
  14   0   2      282.18      267.66      5.77 o 
  15   0   2      111.32       87.71      2.54 o 
  16   0   2      157.60      128.10      4.28 o 
  17   0   2        5.67        2.22      1.23 o 
  18   0   2       11.26       14.58      1.88 o 
  19   0   2       12.58       15.61      1.95 o 
  20   0   2        2.75        3.18      1.40 o 
  21   0   2      112.98      103.51      5.77 o 
   1   1   2     8056.47     8338.69     81.57 o 
   2   1   2     2556.05     2603.38     22.77 o 
   3   1   2     1326.47     1310.40     10.00 o 
   4   1   2      421.10      431.24      3.34 o 
   5   1   2     2428.53     2443.26     21.04 o 
   6   1   2      148.76      162.42      1.91 o 
   7   1   2        8.51        9.35      0.44 o 
   8   1   2      501.55      447.93      6.93 o 
   9   1   2      376.60      432.27      4.76 o 
  10   1   2       68.87       56.42      0.97 o 
  11   1   2        1.79        0.57      0.30 o 
  12   1   2       12.53       12.45      0.57 o 
  13   1   2       39.28       42.58      1.03 o 
  14   1   2        7.87        7.18      0.56 o 
  15   1   2        1.45        5.51      0.89 o 
  16   1   2       36.65       39.37      1.68 o 
  17   1   2        6.87       10.32      1.17 o 
  18   1   2       24.45       19.52      1.52 o 
  19   1   2       37.32       36.14      1.97 o 
  20   1   2       14.58       16.08      1.60 o 
   0   2   2    10800.67    10864.64    169.53 o 
   1   2   2     1036.76     1048.41     10.42 o 
   2   2   2      180.66      198.99      2.11 o 
   3   2   2     5143.80     5132.45     51.90 o 
   4   2   2        3.64        6.32      0.39 o 
   5   2   2        9.20        8.49      0.61 o 
   6   2   2       87.11      103.27      1.54 o 
   7   2   2      105.47      136.22      2.01 o 
   8   2   2      315.91      338.92      4.55 o 
   9   2   2       49.13       49.84      1.15 o 
  10   2   2       16.74       12.36      0.79 o 
  11   2   2      165.65      152.53      2.78 o 
  12   2   2       10.69       11.59      0.68 o 
  13   2   2      102.01      100.16      2.12 o 
  14   2   2      303.74      273.29      5.10 o 
  15   2   2        1.14        1.47      0.73 o 
  16   2   2        5.49        3.69      0.89 o 
  17   2   2       16.66       14.77      1.15 o 
  18   2   2        6.22       10.41      1.30 o 
  19   2   2        0.03        0.00      0.83 o 
  20   2   2        0.72        1.10      0.95 o 
   1   3   2       96.18      104.54      1.23 o 
   2   3   2     3694.04     3796.06     40.27 o 
   3   3   2       82.33       63.44      2.50 o 
   4   3   2        8.26        9.50      0.50 o 
   5   3   2        2.57        3.90      0.55 o 
   6   3   2      150.55      134.49      1.87 o 
   7   3   2      159.49      130.10      1.97 o 
   8   3   2        0.17        1.16      0.44 o 
   9   3   2       43.77       45.08      1.08 o 
  10   3   2      175.68      179.76      2.87 o 
  11   3   2        3.84        3.52      0.63 o 
  12   3   2      187.91      175.20      3.44 o 
  13   3   2      226.85      254.99      4.81 o 
  14   3   2       65.93       58.26      1.62 o 
  15   3   2       21.53       27.10      1.16 o 
  16   3   2        4.84        4.63      0.90 o 
  17   3   2       33.81       40.52      1.93 o 
  18   3   2        4.22        4.96      1.08 o 
  19   3   2       34.48       30.85      2.00 o 
   0   4   2     1772.06     1884.28     26.94 o 
   1   4   2       32.52       20.57      0.76 o 
   2   4   2      205.25      198.56      2.71 o 
   3   4   2      905.30      835.87      9.09 o 
   4   4   2        0.27        3.43      0.60 o 
   5   4   2       15.36       17.12      0.69 o 
   6   4   2        5.48        6.99      0.58 o 
   7   4   2      258.21      302.19      4.29 o 
   8   4   2       68.81       69.43      1.61 o 
   9   4   2       14.27       15.79      0.90 o 
  10   4   2        0.51        0.39      0.40 o 
  11   4   2       24.89       27.62      1.06 o 
  12   4   2       12.01       10.97      0.77 o 
  13   4   2       53.97       53.81      1.66 o 
  14   4   2      179.01      166.94      3.66 o 
  15   4   2        2.45        4.04      1.00 o 
  16   4   2        3.04        2.00      0.80 o 
  17   4   2        1.59        0.15      0.76 o 
  18   4   2        0.94        5.21      1.27 o 
   1   5   2      595.33      598.71     11.43 o 
   2   5   2       70.60       81.59      2.39 o 
   3   5   2      192.43      187.86      3.59 o 
   4   5   2       65.54       71.23      1.60 o 
   5   5   2      383.42      400.09     10.67 o 
   6   5   2        6.48       10.18      1.11 o 
   7   5   2       30.82       34.97      1.29 o 
   8   5   2        7.70        6.31      0.63 o 
   9   5   2      146.17      146.65      4.65 o 
  10   5   2        0.88        3.02      0.54 o 
  11   5   2       15.71       23.00      1.05 o 
  12   5   2        5.64        9.16      0.91 o 
  13   5   2        0.83        0.57      0.53 o 
  14   5   2        1.25        1.41      0.70 o 
  15   5   2        0.05        0.00      0.79 o 
  16   5   2       15.10       12.62      1.57 o 
   0   6   2       18.66       27.70      2.05 o 
   1   6   2       91.31       94.31      2.99 o 
   2   6   2       82.82       72.35      2.49 o 
   3   6   2        4.57       11.41      1.09 o 
   4   6   2        1.80        3.83      0.88 o 
   5   6   2        1.47        2.63      0.89 o 
   6   6   2        0.25        1.31      0.81 o 
   7   6   2      186.58      174.87      4.90 o 
   8   6   2       15.59       18.66      1.42 o 
   9   6   2       33.61       31.86      2.32 o 
  10   6   2       18.48       17.38      1.48 o 
  11   6   2        8.08        8.27      1.18 o 
  12   6   2        0.04        1.05      0.90 o 
  13   6   2        2.69        2.71      1.00 o 
  14   6   2       42.44       38.72      2.95 o 
   1   7   2       55.20       60.94      2.60 o 
   2   7   2       17.97       19.48      1.62 o 
   3   7   2        0.62        0.00      0.87 o 
   4   7   2        3.37        4.50      1.05 o 
   5   7   2       26.55       30.38      2.00 o 
   6   7   2        9.73       12.50      1.36 o 
   7   7   2        7.32       11.82      1.32 o 
   8   7   2        0.33        0.00      0.78 o 
   9   7   2        9.61       10.94      1.43 o 
  10   7   2        1.27        1.59      0.95 o 
  11   7   2        1.62        1.54      0.99 o 
   0   8   2       85.33       71.94      4.50 o 
   1   8   2       19.01       16.46      1.66 o 
   2   8   2        1.15        1.35      1.04 o 
   3   8   2       43.04       34.12      2.23 o 
   4   8   2        1.24        0.70      0.94 o 
   5   8   2        4.33        8.51      1.45 o 
   6   8   2        1.86        1.87      1.25 o 
   1   0   3       50.53       45.43      0.83 o 
   2   0   3      336.37      275.28      2.92 o 
   3   0   3     3449.48     3439.84     29.87 o 
   4   0   3     3970.35     3747.81     30.72 o 
   5   0   3     2053.06     2181.37     71.40 o 
   6   0   3      250.85      254.52      5.48 o 
   7   0   3        4.57        7.45      1.13 o 
   8   0   3        2.62        0.70      0.44 o 
   9   0   3      509.20      561.11      9.09 o 
  10   0   3      898.21      845.35     14.86 o 
  11   0   3      134.11      150.07      3.19 o 
  12   0   3       41.26       39.96      1.48 o 
  13   0   3      178.55      182.22      6.16 o 
  14   0   3       84.35       87.58      3.74 o 
  15   0   3       14.31       13.32      2.18 o 
  16   0   3       18.32       24.58      2.13 o 
  17   0   3       10.09       13.08      1.85 o 
  18   0   3       39.38       34.45      2.81 o 
  19   0   3       31.90       35.86      3.06 o 
  20   0   3        0.23        0.45      1.27 o 
   0   1   3      504.29      435.95      5.80 o 
   1   1   3      681.34      722.63      7.40 o 
   2   1   3      295.32      297.55      3.38 o 
   3   1   3        0.23        1.13      0.20 o 
   4   1   3        3.26        4.09      0.32 o 
   5   1   3        5.16        1.22      0.42 o 
   6   1   3      123.01      139.19      1.77 o 
   7   1   3     1757.89     1876.76     16.20 o 
   8   1   3      115.51      104.55      1.60 o 
   9   1   3      181.10      188.37      2.67 o 
  10   1   3       11.50        8.40      0.36 o 
  11   1   3       90.55      104.04      1.61 o 
  12   1   3      109.78       92.00      1.63 o 
  13   1   3      210.33      206.77      4.22 o 
  14   1   3       58.59       61.31      2.23 o 
  15   1   3      128.49      150.68      4.13 o 
  16   1   3        0.00        0.00      0.71 o 
  17   1   3        0.22        2.06      0.84 o 
  18   1   3        2.52        3.39      0.94 o 
  19   1   3       13.09       13.78      1.44 o 
  20   1   3        0.34        0.00      0.94 o 
   1   2   3      135.63      132.89      2.34 o 
   2   2   3        7.53       17.89      0.47 o 
   3   2   3     1028.73     1004.63     10.06 o 
   4   2   3        2.72        4.06      0.39 o 
   5   2   3        3.75        4.23      0.56 o 
   6   2   3        8.61        9.98      0.71 o 
   7   2   3      626.36      598.62      7.27 o 
   8   2   3      106.83       98.97      1.44 o 
   9   2   3        5.93       12.18      0.80 o 
  10   2   3       17.10       15.57      0.57 o 
  11   2   3        1.11        1.11      0.54 o 
  12   2   3      452.85      435.87      6.11 o 
  13   2   3      104.69      121.20      2.64 o 
  14   2   3       32.50       30.99      1.54 o 
  15   2   3        4.92        8.40      1.06 o 
  16   2   3        0.02        0.00      0.71 o 
  17   2   3       18.60       16.07      1.37 o 
  18   2   3        4.65        6.69      1.18 o 
  19   2   3        1.35        1.49      0.91 o 
  20   2   3        8.73       10.25      1.39 o 
   0   3   3       92.00       99.77      1.98 o 
   1   3   3       80.40       80.52      2.89 o 
   2   3   3      220.54      223.48      3.05 o 
   3   3   3        1.10        6.27      0.55 o 
   4   3   3      406.17      422.86      4.97 o 
   5   3   3        3.60        5.04      0.46 o 
   6   3   3      618.85      639.34      7.89 o 
   7   3   3       51.95       49.83      1.07 o 
   8   3   3      516.67      500.71      6.69 o 
   9   3   3       14.32       11.57      0.77 o 
  10   3   3      172.80      174.46      2.95 o 
  11   3   3       38.16       33.37      1.13 o 
  12   3   3      332.50      324.08      6.72 o 
  13   3   3       96.35      100.26      2.50 o 
  14   3   3      184.38      189.86      4.55 o 
  15   3   3       46.91       56.01      2.14 o 
  16   3   3       49.47       44.20      2.17 o 
  17   3   3       22.80       21.75      1.65 o 
  18   3   3        0.07        0.00      0.83 o 
  19   3   3       12.42       13.14      1.52 o 
   1   4   3      114.34      118.39      1.84 o 
   2   4   3        0.24        0.43      0.28 o 
   3   4   3      124.92      131.68      2.80 o 
   4   4   3        6.96        6.51      0.58 o 
   5   4   3        2.24        2.33      0.49 o 
   6   4   3       49.82       58.63      1.22 o 
   7   4   3       22.00       21.59      0.74 o 
   8   4   3       77.66       73.97      1.55 o 
   9   4   3       15.59       16.71      0.81 o 
  10   4   3       46.28       41.33      1.25 o 
  11   4   3        5.58       11.30      0.97 o 
  12   4   3      133.13      132.65      2.85 o 
  13   4   3       74.82       79.29      2.09 o 
  14   4   3        0.50        0.00      0.66 o 
  15   4   3        0.30        1.99      0.77 o 
  16   4   3        2.22        3.19      0.99 o 
  17   4   3        9.07        9.24      2.23 o 
  18   4   3        5.56        7.09      1.43 o 
   0   5   3        2.61        4.35      1.73 o 
   1   5   3        6.82       11.56      0.99 o 
   2   5   3       13.81       17.46      0.97 o 
   3   5   3        1.14        1.08      0.60 o 
   4   5   3       16.28       11.48      0.83 o 
   5   5   3       55.58       48.93      1.23 o 
   6   5   3        7.95        8.46      0.64 o 
   7   5   3      221.45      202.22      3.84 o 
   8   5   3        7.90        9.29      1.08 o 
   9   5   3       97.43      105.29      2.25 o 
  10   5   3        5.36        6.27      0.79 o 
  11   5   3       20.58       20.54      0.96 o 
  12   5   3        0.21        0.03      0.49 o 
  13   5   3       33.82       35.90      1.64 o 
  14   5   3        1.04        1.51      0.91 o 
  15   5   3       19.69       23.61      1.84 o 
  16   5   3        4.20       10.37      1.69 o 
   1   6   3        6.03        1.35      0.76 o 
   2   6   3        3.64        1.98      0.90 o 
   3   6   3       43.84       49.80      2.11 o 
   4   6   3       80.84       92.16      4.56 o 
   5   6   3       74.86       54.32      2.20 o 
   6   6   3        5.94        8.95      2.08 o 
   7   6   3       17.00       20.52      1.53 o 
   8   6   3        0.75        3.49      1.32 o 
   9   6   3       34.42       35.43      1.85 o 
  10   6   3       86.51       85.06      3.27 o 
  11   6   3       12.45       17.81      1.50 o 
  12   6   3        0.70        0.10      0.70 o 
  13   6   3        6.26        9.12      1.50 o 
  14   6   3       11.84       14.26      2.29 o 
   0   7   3       17.37       24.04      2.47 o 
   1   7   3        2.60        2.28      0.89 o 
   2   7   3        8.51       10.84      1.25 o 
   3   7   3        0.01        1.63      0.93 o 
   4   7   3        3.68        4.87      1.36 o 
   5   7   3       10.59       11.65      1.31 o 
   6   7   3        7.25       11.50      1.31 o 
   7   7   3       51.00       47.94      2.41 o 
   8   7   3        0.42        0.13      0.77 o 
   9   7   3        0.57        2.57      1.00 o 
  10   7   3        1.06        1.84      0.99 o 
   1   8   3        0.96        0.00      0.87 o 
   2   8   3       24.24       31.23      2.22 o 
   3   8   3        2.98        1.47      1.01 o 
   4   8   3        0.31        0.00      1.02 o 
   0   0   4     2369.56     2229.86     47.08 o 
   1   0   4      645.97      658.98      9.69 o 
   2   0   4     1180.06     1159.93     14.89 o 
   3   0   4       14.52       12.84      0.47 o 
   4   0   4     3154.68     3207.44     36.64 o 
   5   0   4     3643.21     3301.56    132.35 o 
   6   0   4      806.58      788.54     17.38 o 
   7   0   4     2300.24     2638.33     70.36 o 
   8   0   4      201.33      198.57      5.49 o 
   9   0   4       36.69       37.34      1.84 o 
  10   0   4       12.65        9.79      1.18 o 
  11   0   4       81.87       83.64      3.24 o 
  12   0   4        0.13        4.96      1.39 o 
  13   0   4       11.24       15.90      1.67 o 
  14   0   4       87.76       80.69      3.85 o 
  15   0   4      102.76       93.49      4.46 o 
  16   0   4        0.34        0.64      1.12 o 
  17   0   4        3.89        5.04      1.51 o 
  18   0   4       13.09       14.27      2.12 o 
  19   0   4       10.68       13.14      2.06 o 
  20   0   4       35.28       39.82      3.42 o 
   1   1   4      702.22      658.73      8.14 o 
   2   1   4      517.72      496.00      5.08 o 
   3   1   4      111.45      100.58      1.15 o 
   4   1   4        3.70        7.35      0.41 o 
   5   1   4      298.58      323.92      2.76 o 
   6   1   4        1.94        0.55      0.30 o 
   7   1   4      599.92      584.30      9.01 o 
   8   1   4       63.16       60.97      1.57 o 
   9   1   4      111.77      112.01      1.96 o 
  10   1   4        0.15        0.99      0.74 o 
  11   1   4      110.97      123.19      3.05 o 
  12   1   4        5.70        5.26      0.87 o 
  13   1   4        2.60        7.35      0.94 o 
  14   1   4       12.12       18.47      1.32 o 
  15   1   4        2.35        1.08      0.75 o 
  16   1   4       26.76       28.84      1.73 o 
  17   1   4       53.56       52.30      2.46 o 
  18   1   4        2.51        0.97      0.90 o 
  19   1   4       43.35       38.77      2.23 o 
   0   2   4      178.63      229.11      3.78 o 
   1   2   4      294.02      281.16      3.20 o 
   2   2   4      116.17      127.01      1.73 o 
   3   2   4      137.98      169.66      4.15 o 
   4   2   4       45.61       37.24      0.83 o 
   5   2   4      856.73      890.04      9.79 o 
   6   2   4       51.15       53.23      1.07 o 
   7   2   4      834.00      903.01     10.14 o 
   8   2   4       28.35       24.61      0.66 o 
   9   2   4      553.04      564.29      8.15 o 
  10   2   4        2.49        3.62      0.48 o 
  11   2   4        0.68        2.45      0.46 o 
  12   2   4       19.08       24.19      1.16 o 
  13   2   4        0.16        2.64      1.12 o 
  14   2   4      196.02      159.29      4.62 o 
  15   2   4        7.57       10.76      1.19 o 
  16   2   4        0.01        0.00      0.79 o 
  17   2   4       12.38       18.19      1.48 o 
  18   2   4       28.81       29.46      1.99 o 
  19   2   4        0.85        1.51      1.06 o 
   1   3   4      366.80      449.61     12.59 o 
   2   3   4     2086.27     2122.53     26.56 o 
   3   3   4       85.47      108.39      1.70 o 
   4   3   4     1047.22     1069.98     13.29 o 
   5   3   4      181.80      171.04      2.44 o 
   6   3   4      170.53      170.63      2.46 o 
   7   3   4        7.76       10.90      0.95 o 
   8   3   4        0.01        0.80      0.56 o 
   9   3   4       32.89       29.41      1.11 o 
  10   3   4       91.05       87.17      1.65 o 
  11   3   4      146.54      155.12      3.00 o 
  12   3   4        4.26        2.03      0.60 o 
  13   3   4      108.24       81.96      2.62 o 
  14   3   4        5.30        7.03      1.09 o 
  15   3   4       11.09       14.10      1.34 o 
  16   3   4       13.25       13.43      1.42 o 
  17   3   4       18.98       25.57      2.44 o 
  18   3   4        0.01        1.17      0.99 o 
   0   4   4        8.64       11.14      1.29 o 
   1   4   4       35.05       44.75      1.51 o 
   2   4   4       66.13       60.19      1.22 o 
   3   4   4      224.96      243.03      3.85 o 
   4   4   4      111.13      103.69      1.92 o 
   5   4   4       81.55       77.25      1.56 o 
   6   4   4        7.68       10.27      0.66 o 
   7   4   4      252.31      277.22      4.34 o 
   8   4   4        1.14        3.40      0.70 o 
   9   4   4      157.21      177.20      3.23 o 
  10   4   4       26.30       31.37      1.21 o 
  11   4   4        2.68        2.77      0.82 o 
  12   4   4        9.15       16.64      1.33 o 
  13   4   4        0.37        0.21      0.59 o 
  14   4   4      104.13       84.60      3.12 o 
  15   4   4        0.09        0.00      0.71 o 
  16   4   4        1.94        2.18      1.00 o 
  17   4   4        0.26        1.39      1.04 o 
   1   5   4        1.00        0.96      0.44 o 
   2   5   4       18.21       12.27      0.87 o 
   3   5   4       62.89       55.47      1.21 o 
   4   5   4        2.70        3.34      0.63 o 
   5   5   4       38.39       49.61      1.29 o 
   6   5   4       53.52       50.71      2.27 o 
   7   5   4       23.00       19.07      0.92 o 
   8   5   4       70.07       64.07      1.64 o 
   9   5   4        9.14       11.34      0.75 o 
  10   5   4        0.01        0.22      0.53 o 
  11   5   4        0.73        2.48      0.61 o 
  12   5   4        1.43        2.41      0.74 o 
  13   5   4        6.65        8.29      1.26 o 
  14   5   4        0.01        0.66      0.97 o 
  15   5   4        8.45        6.59      1.98 o 
   0   6   4       39.70       42.72      2.83 o 
   1   6   4       48.57       46.68      2.61 o 
   2   6   4       22.81       27.91      2.62 o 
   3   6   4        4.63        9.31      1.14 o 
   4   6   4      139.96      121.21      3.62 o 
   5   6   4       26.41       17.90      1.34 o 
   6   6   4       79.24       75.61      2.76 o 
   7   6   4       97.40      104.34      3.35 o 
   8   6   4       20.65       20.26      1.63 o 
   9   6   4        2.72        6.96      1.05 o 
  10   6   4        1.11        2.75      1.17 o 
  11   6   4        1.89        2.75      1.13 o 
  12   6   4        0.00        1.31      1.08 o 
  13   6   4        0.10        0.66      1.38 o 
   1   7   4        0.16        0.72      0.83 o 
   2   7   4       35.27       34.65      2.35 o 
   3   7   4        2.77        3.51      1.00 o 
   4   7   4        0.26        1.31      0.85 o 
   5   7   4        8.58       12.85      1.37 o 
   6   7   4        0.67        1.02      0.91 o 
   7   7   4        5.82        1.64      0.87 o 
   8   7   4        0.03        0.63      0.89 o 
   9   7   4        5.57       10.59      1.92 o 
   1   0   5      968.74      875.77     14.58 o 
   2   0   5       84.10       94.03      2.09 o 
   3   0   5      907.82      941.27     13.30 o 
   4   0   5       17.21       13.71      0.47 o 
   5   0   5       77.30       82.57      3.28 o 
   6   0   5      641.60      596.61     14.34 o 
   7   0   5       70.89       57.74      2.37 o 
   8   0   5       83.34       96.87      3.33 o 
   9   0   5       25.24       20.37      2.17 o 
  10   0   5       64.06       67.16      3.00 o 
  11   0   5      103.03      104.29      4.19 o 
  12   0   5       15.79       14.03      1.88 o 
  13   0   5      203.92      204.36      7.87 o 
  14   0   5       16.42       18.89      2.07 o 
  15   0   5       68.48       70.38      3.96 o 
  16   0   5        8.24       15.93      2.07 o 
  17   0   5       24.73       30.38      2.70 o 
  18   0   5        0.04        0.00      1.43 o 
  19   0   5       13.19       10.87      2.52 o 
   0   1   5      592.08      633.19     10.06 o 
   1   1   5      123.98      117.08      1.68 o 
   2   1   5      497.24      555.64      6.42 o 
   3   1   5      319.51      348.81      3.84 o 
   4   1   5       43.08       56.74      1.02 o 
   5   1   5     1210.72     1142.19     11.67 o 
   6   1   5       66.22       62.97      1.06 o 
   7   1   5       81.33       99.94      1.74 o 
   8   1   5       60.31       49.72      1.63 o 
   9   1   5      348.30      306.42      6.30 o 
  10   1   5        9.05        5.49      0.81 o 
  11   1   5        4.89        6.88      1.26 o 
  12   1   5       18.53       29.66      1.58 o 
  13   1   5       11.65       14.24      1.26 o 
  14   1   5        2.74        0.00      0.70 o 
  15   1   5        4.23        6.24      1.10 o 
  16   1   5       22.41       15.15      1.43 o 
  17   1   5        0.90        3.43      1.03 o 
  18   1   5       32.76       32.93      2.10 o 
  19   1   5        5.61        7.08      1.34 o 
   1   2   5       74.47       84.08      1.39 o 
   2   2   5       19.83       31.43      1.00 o 
   3   2   5       76.77       85.47      1.72 o 
   4   2   5      190.99      205.35      2.81 o 
   5   2   5      192.63      198.12      2.54 o 
   6   2   5        1.22        1.68      0.32 o 
   7   2   5      356.97      351.46      4.07 o 
   8   2   5        4.71       12.66      1.02 o 
   9   2   5      270.61      283.94      9.07 o 
  10   2   5        9.54        8.79      1.03 o 
  11   2   5      227.27      238.71      5.71 o 
  12   2   5        1.23        2.24      0.88 o 
  13   2   5      408.48      426.77     10.41 o 
  14   2   5       50.82       65.09      2.71 o 
  15   2   5       17.64       15.09      1.48 o 
  16   2   5       21.38       18.86      1.61 o 
  17   2   5        3.34        5.60      1.15 o 
  18   2   5        1.04        2.72      1.06 o 
   0   3   5       72.28       80.21      2.14 o 
   1   3   5      127.15      110.75      1.96 o 
   2   3   5        4.09        4.90      0.76 o 
   3   3   5       42.92       51.86      1.15 o 
   4   3   5        0.35        0.38      0.34 o 
   5   3   5        9.01       16.67      0.82 o 
   6   3   5      117.34      125.50      2.42 o 
   7   3   5      754.35      719.45     13.50 o 
   8   3   5      247.53      233.42      3.49 o 
   9   3   5        3.78        1.63      0.67 o 
  10   3   5      107.63       84.85      2.09 o 
  11   3   5       69.88       73.79      2.19 o 
  12   3   5       19.36       22.46      1.49 o 
  13   3   5        2.89        3.14      0.93 o 
  14   3   5        6.87        5.58      1.06 o 
  15   3   5       29.64       31.94      2.02 o 
  16   3   5        1.83        1.85      1.01 o 
  17   3   5        4.93        9.93      1.39 o 
   1   4   5        0.16        0.47      0.39 o 
   2   4   5       23.02       24.60      0.85 o 
   3   4   5        0.74        3.52      0.64 o 
   4   4   5       85.14       93.82      1.85 o 
   5   4   5      150.52      115.44      2.16 o 
   6   4   5       82.36       61.52      1.47 o 
   7   4   5      166.18      170.72      3.09 o 
   8   4   5        3.54        4.98      0.60 o 
   9   4   5      131.05      132.75      2.57 o 
  10   4   5        0.22        0.95      0.71 o 
  11   4   5       39.64       36.53      1.67 o 
  12   4   5        0.44        0.41      0.80 o 
  13   4   5       82.28       90.83      3.23 o 
  14   4   5       27.56       34.16      2.07 o 
  15   4   5        6.87        5.65      1.11 o 
  16   4   5        7.11        5.20      1.17 o 
   0   5   5      129.97      148.03      3.87 o 
   1   5   5       25.10       28.43      1.06 o 
   2   5   5       26.75       23.45      1.19 o 
   3   5   5        3.77        2.27      0.54 o 
   4   5   5       24.48       14.83      0.80 o 
   5   5   5       19.51       17.00      0.93 o 
   6   5   5        6.84        9.67      0.71 o 
   7   5   5       70.40       63.89      1.61 o 
   8   5   5        5.77        7.51      0.73 o 
   9   5   5      127.66      102.84      2.37 o 
  10   5   5        0.46        0.00      0.55 o 
  11   5   5       27.86       21.32      1.64 o 
  12   5   5        6.25        7.67      1.26 o 
  13   5   5        0.83        1.23      1.09 o 
  14   5   5        3.62        2.02      1.24 o 
   1   6   5        3.35        1.10      0.78 o 
   2   6   5        9.95       20.11      2.76 o 
   3   6   5        4.41        5.18      0.93 o 
   4   6   5        0.20        1.10      0.78 o 
   5   6   5        0.75        0.00      0.66 o 
   6   6   5       89.69       73.33      2.75 o 
   7   6   5        0.14        0.81      0.77 o 
   8   6   5        2.03        3.27      1.16 o 
   9   6   5        0.96        1.59      0.83 o 
  10   6   5        0.81        3.37      1.42 o 
  11   6   5        1.07        2.21      1.12 o 
  12   6   5        7.13        5.52      1.81 o 
   0   7   5       11.53       25.21      3.18 o 
   1   7   5        0.05        0.00      0.89 o 
   2   7   5        7.50        3.94      1.10 o 
   3   7   5        3.41        2.62      1.02 o 
   4   7   5        2.34        1.41      1.00 o 
   5   7   5        0.04        0.16      0.81 o 
   6   7   5        2.42        4.07      1.30 o 
   7   7   5       20.13       15.17      1.57 o 
   8   7   5        8.70       10.73      1.69 o 
   0   0   6      615.11      634.66     15.03 o 
   1   0   6      403.91      372.04      7.17 o 
   2   0   6        1.85        3.45      0.88 o 
   3   0   6      665.89      669.34     10.76 o 
   4   0   6      124.50      121.91      2.15 o 
   5   0   6      406.02      361.89      9.17 o 
   6   0   6      509.78      482.66     12.58 o 
   7   0   6      517.60      480.24     12.90 o 
   8   0   6      118.99      120.99      4.32 o 
   9   0   6       95.22       93.95      3.75 o 
  10   0   6       20.98       24.25      1.97 o 
  11   0   6       59.44       71.74      3.50 o 
  12   0   6        0.64        2.84      2.05 o 
  13   0   6        0.00        2.91      2.04 o 
  14   0   6        1.07        0.35      1.11 o 
  15   0   6        9.79       13.86      2.06 o 
  16   0   6       28.99       33.05      3.15 o 
  17   0   6       81.42       93.57      5.42 o 
  18   0   6        5.62        2.83      1.73 o 
   1   1   6      561.73      520.24      6.77 o 
   2   1   6       99.22       92.42      1.55 o 
   3   1   6       87.00       87.88      1.43 o 
   4   1   6       92.12       76.38      1.35 o 
   5   1   6       37.04       34.20      1.08 o 
   6   1   6      205.21      221.95      3.12 o 
   7   1   6       11.02       12.96      0.98 o 
   8   1   6       22.51       31.24      1.44 o 
   9   1   6       94.76       89.36      2.64 o 
  10   1   6      250.80      250.82      5.87 o 
  11   1   6       71.47       63.79      2.34 o 
  12   1   6        0.22        1.77      0.80 o 
  13   1   6        0.16        1.75      0.81 o 
  14   1   6        0.32        3.34      1.67 o 
  15   1   6        1.97        0.19      0.90 o 
  16   1   6       23.51       22.11      1.75 o 
  17   1   6        0.87        1.02      1.17 o 
  18   1   6        0.46        2.32      1.12 o 
   0   2   6       25.23       29.17      1.15 o 
   1   2   6      248.86      262.38      3.68 o 
   2   2   6      135.13      149.45      2.75 o 
   3   2   6      174.05      159.83      2.69 o 
   4   2   6      197.69      207.08      4.64 o 
   5   2   6      192.04      165.43      2.38 o 
   6   2   6       24.96       15.22      0.82 o 
   7   2   6     1794.03     1725.00     26.96 o 
   8   2   6      157.24      147.93      3.94 o 
   9   2   6        5.72        4.71      1.41 o 
  10   2   6       20.18       21.70      1.39 o 
  11   2   6       18.10       24.67      1.61 o 
  12   2   6        2.64        3.53      1.35 o 
  13   2   6        2.06        4.67      1.06 o 
  14   2   6        0.31        0.20      0.71 o 
  15   2   6        0.34        0.00      0.94 o 
  16   2   6       10.94       15.12      1.63 o 
  17   2   6        1.37        3.91      1.15 o 
   1   3   6        2.57        0.42      0.39 o 
   2   3   6      500.68      512.70      7.97 o 
   3   3   6        4.06        6.26      0.57 o 
   4   3   6      148.27      166.70      2.79 o 
   5   3   6      388.67      373.25      6.03 o 
   6   3   6      139.06      132.03      2.40 o 
   7   3   6       49.09       47.58      1.33 o 
   8   3   6       58.07       78.97      2.04 o 
   9   3   6      249.16      222.28      4.33 o 
  10   3   6      124.82      139.39      3.96 o 
  11   3   6        0.12        1.69      1.29 o 
  12   3   6        0.03        1.34      1.22 o 
  13   3   6        0.84        2.06      0.86 o 
  14   3   6        9.12        5.13      1.09 o 
  15   3   6       53.21       40.03      2.29 o 
  16   3   6        0.79        2.44      1.05 o 
   0   4   6       20.59       28.10      1.38 o 
   1   4   6       50.51       44.69      1.22 o 
   2   4   6      151.48      147.96      2.81 o 
   3   4   6       14.97       18.19      1.03 o 
   4   4   6       54.20       60.36      1.57 o 
   5   4   6       22.72       19.43      0.85 o 
   6   4   6        1.47        1.51      0.50 o 
   7   4   6      493.31      475.67      9.45 o 
   8   4   6       49.32       45.81      1.90 o 
   9   4   6        2.02        1.23      0.68 o 
  10   4   6        3.47        6.06      1.33 o 
  11   4   6        6.32        8.60      1.18 o 
  12   4   6        8.63        4.03      1.01 o 
  13   4   6        1.33        0.78      0.80 o 
  14   4   6        2.10        0.91      0.84 o 
  15   4   6        0.71        1.16      1.03 o 
   1   5   6       72.69       62.09      1.99 o 
   2   5   6        1.57        4.51      0.63 o 
   3   5   6        0.78        1.56      0.59 o 
   4   5   6        0.54        2.20      0.56 o 
   5   5   6       51.94       46.37      1.46 o 
   6   5   6       11.93       11.48      0.84 o 
   7   5   6        0.49        1.17      0.56 o 
   8   5   6        0.63        3.70      0.85 o 
   9   5   6        5.52        4.83      0.85 o 
  10   5   6       39.77       42.96      2.33 o 
  11   5   6       11.61       13.72      1.49 o 
  12   5   6        0.16        2.34      1.34 o 
  13   5   6        2.22        2.71      1.30 o 
   0   6   6       26.39       18.16      2.05 o 
   1   6   6       20.45       20.44      1.51 o 
   2   6   6        3.88        5.60      1.32 o 
   3   6   6       27.76       24.72      1.81 o 
   4   6   6        1.04        2.95      1.01 o 
   5   6   6        4.52        4.25      0.96 o 
   6   6   6       37.08       36.34      1.99 o 
   7   6   6       27.34       23.64      1.64 o 
   8   6   6       20.63       21.26      1.93 o 
   9   6   6       19.19       20.46      1.90 o 
  10   6   6        2.40        3.97      2.34 o 
   1   7   6        0.01        1.81      0.96 o 
   2   7   6        0.76        2.81      1.05 o 
   3   7   6        0.78        3.37      1.95 o 
   4   7   6        4.69        2.97      1.11 o 
   5   7   6        4.06        5.49      1.24 o 
   1   0   7       10.23       10.50      0.99 o 
   2   0   7        0.11        0.74      0.52 o 
   3   0   7        1.53        2.28      0.64 o 
   4   0   7       15.00       20.74      1.22 o 
   5   0   7       20.81       25.36      1.18 o 
   6   0   7      283.86      262.98      7.97 o 
   7   0   7       10.95        8.55      1.27 o 
   8   0   7      103.34       83.73      3.64 o 
   9   0   7       97.81       98.55      4.22 o 
  10   0   7      324.26      305.73     10.54 o 
  11   0   7       13.12       13.35      1.95 o 
  12   0   7       24.71       25.68      2.43 o 
  13   0   7        1.54        4.71      1.95 o 
  14   0   7        0.12        1.44      2.53 o 
  15   0   7        0.03        3.41      2.97 o 
  16   0   7       14.58       21.84      2.49 o 
  17   0   7        1.50        1.15      1.44 o 
   0   1   7       30.38       23.05      1.14 o 
   1   1   7       94.91       96.61      1.77 o 
   2   1   7        0.98        2.58      0.65 o 
   3   1   7       23.85       21.78      0.81 o 
   4   1   7        0.05        1.24      0.37 o 
   5   1   7      193.19      182.17      2.82 o 
   6   1   7      200.47      201.46      4.63 o 
   7   1   7      405.87      427.04      9.01 o 
   8   1   7        1.42        1.75      0.71 o 
   9   1   7        1.46        2.86      1.08 o 
  10   1   7        1.55        3.44      1.22 o 
  11   1   7       22.72       23.38      1.54 o 
  12   1   7       94.52      100.99      3.47 o 
  13   1   7        7.19        8.68      1.19 o 
  14   1   7       18.86       22.35      1.64 o 
  15   1   7       24.81       20.80      1.74 o 
  16   1   7        0.33        1.80      1.03 o 
  17   1   7        0.65        1.32      0.99 o 
   1   2   7       54.47       58.73      1.33 o 
   2   2   7       63.03       55.48      1.45 o 
   3   2   7        1.97        3.21      0.53 o 
   4   2   7        9.91       14.57      0.65 o 
   5   2   7      157.75      152.08      2.99 o 
   6   2   7      181.10      172.63      3.76 o 
   7   2   7        1.77        4.87      0.93 o 
   8   2   7       47.46       39.40      1.89 o 
   9   2   7       84.91       91.15      3.06 o 
  10   2   7        1.35        0.69      1.02 o 
  11   2   7       26.67       25.08      1.60 o 
  12   2   7       15.29       22.62      1.67 o 
  13   2   7        0.37        2.01      0.89 o 
  14   2   7        1.13        0.00      0.84 o 
  15   2   7        0.08        1.22      1.00 o 
  16   2   7       18.34       24.08      1.96 o 
   0   3   7       39.41       72.96      2.44 o 
   1   3   7       69.41       65.03      1.56 o 
   2   3   7        1.42        1.44      0.54 o 
   3   3   7        3.99        9.01      0.70 o 
   4   3   7      168.94      136.30      2.77 o 
   5   3   7      161.43      146.32      3.45 o 
   6   3   7       72.94       77.19      2.14 o 
   7   3   7      293.44      300.60      6.03 o 
   8   3   7      482.49      488.51     11.28 o 
   9   3   7        2.00        1.60      0.84 o 
  10   3   7        0.00        2.31      0.89 o 
  11   3   7       22.23       17.97      1.48 o 
  12   3   7      100.66      110.64      3.85 o 
  13   3   7        0.69        2.64      1.01 o 
  14   3   7       40.29       50.38      2.53 o 
  15   3   7       24.50       27.47      2.10 o 
   1   4   7       34.73       40.35      1.40 o 
   2   4   7        9.54       17.87      0.94 o 
   3   4   7        0.38        1.14      0.52 o 
   4   4   7       12.17       17.83      0.96 o 
   5   4   7       32.42       36.97      1.33 o 
   6   4   7      107.41      108.43      2.58 o 
   7   4   7       15.39       16.28      1.23 o 
   8   4   7       45.73       37.77      1.70 o 
   9   4   7       24.24       26.98      1.68 o 
  10   4   7       24.99       17.98      1.41 o 
  11   4   7        7.17        4.92      1.12 o 
  12   4   7        2.10        3.60      1.07 o 
  13   4   7        0.48        0.35      0.90 o 
  14   4   7        2.36        1.17      0.99 o 
   0   5   7        5.02        3.12      1.47 o 
   1   5   7       22.18       20.28      1.07 o 
   2   5   7        9.45       13.17      0.90 o 
   3   5   7        4.42        7.80      0.82 o 
   4   5   7        0.36        0.16      0.52 o 
   5   5   7       40.60       35.65      1.37 o 
   6   5   7       40.88       48.26      1.75 o 
   7   5   7       64.91       66.05      2.20 o 
   8   5   7       10.18        9.64      1.07 o 
   9   5   7        0.60        1.65      0.99 o 
  10   5   7        0.15        0.90      0.89 o 
  11   5   7        5.26        6.68      1.51 o 
   1   6   7        0.68        0.51      0.80 o 
   2   6   7        0.00        0.32      0.75 o 
   3   6   7        0.25        2.74      0.95 o 
   4   6   7       17.49       24.67      1.72 o 
   5   6   7        5.62        9.13      1.34 o 
   6   6   7       16.38       16.18      1.73 o 
   7   6   7        0.00        2.09      1.15 o 
   8   6   7       10.46        5.38      2.24 o 
   0   0   8      228.53      259.34      8.04 o 
   1   0   8        2.14        5.86      0.75 o 
   2   0   8        5.35        2.87      0.62 o 
   3   0   8        0.06        1.61      0.57 o 
   4   0   8      120.45      102.58      2.98 o 
   5   0   8       17.34       11.51      1.41 o 
   6   0   8        9.45        9.89      1.44 o 
   7   0   8      390.96      364.50     12.20 o 
   8   0   8      122.31      127.99      5.28 o 
   9   0   8       98.58       94.10      4.68 o 
  10   0   8       19.48       19.30      2.17 o 
  11   0   8       16.70       21.98      2.21 o 
  12   0   8       11.14       10.29      1.86 o 
  13   0   8        6.90        8.43      1.88 o 
  14   0   8       42.07       43.44      4.14 o 
  15   0   8       19.88       13.26      2.26 o 
   1   1   8        4.96        4.21      0.70 o 
   2   1   8      401.41      380.07      5.94 o 
   3   1   8       23.50       18.54      0.73 o 
   4   1   8        0.88        0.82      0.39 o 
   5   1   8      205.87      180.43      4.54 o 
   6   1   8        6.37        3.06      0.80 o 
   7   1   8       14.30       16.95      1.29 o 
   8   1   8       15.13       17.15      1.34 o 
   9   1   8      105.73       96.94      3.32 o 
  10   1   8       46.45       49.86      2.26 o 
  11   1   8        0.16        3.01      0.95 o 
  12   1   8       20.14       14.69      1.50 o 
  13   1   8       18.32       19.87      1.69 o 
  14   1   8        0.61        3.93      1.09 o 
  15   1   8        0.02        0.01      0.82 o 
   0   2   8      396.80      430.81      9.66 o 
   1   2   8        3.14        2.48      0.77 o 
   2   2   8       22.52       20.24      0.94 o 
   3   2   8      342.92      382.11      6.41 o 
   4   2   8        2.85        5.23      0.66 o 
   5   2   8        7.48       13.11      0.88 o 
   6   2   8       14.05       15.65      1.30 o 
   7   2   8       66.78       50.43      2.23 o 
   8   2   8        0.75        0.74      0.76 o 
   9   2   8        4.27       14.23      1.45 o 
  10   2   8        3.33        5.68      1.09 o 
  11   2   8        1.47        5.67      1.48 o 
  12   2   8        0.05        0.00      0.87 o 
  13   2   8        7.87        7.00      1.26 o 
  14   2   8       98.85      101.62      4.04 o 
  15   2   8       13.32       17.04      1.76 o 
   1   3   8      104.80      116.97      2.71 o 
   2   3   8      419.92      398.93      7.04 o 
   3   3   8      113.50      104.12      2.48 o 
   4   3   8       14.86       18.79      0.97 o 
   5   3   8       13.85       24.12      1.37 o 
   6   3   8      128.00      110.88      2.98 o 
   7   3   8        1.22        3.01      1.16 o 
   8   3   8       39.01       42.63      2.12 o 
   9   3   8       40.17       36.05      2.04 o 
  10   3   8        0.03        1.06      0.87 o 
  11   3   8       23.66       21.98      1.66 o 
  12   3   8        0.05        3.04      1.27 o 
  13   3   8        6.25        4.23      1.12 o 
  14   3   8        0.01        0.55      1.36 o 
   0   4   8      119.67      126.48      4.15 o 
   1   4   8        0.09        0.61      0.53 o 
   2   4   8        0.35        0.00      0.61 o 
   3   4   8      174.21      186.96      4.13 o 
   4   4   8        5.88        5.77      0.74 o 
   5   4   8       10.18       14.96      1.14 o 
   6   4   8        0.07        0.00      0.57 o 
   7   4   8       60.33       47.67      2.24 o 
   8   4   8        0.53        3.93      1.23 o 
   9   4   8        0.01        0.00      0.77 o 
  10   4   8        0.10        0.42      0.83 o 
  11   4   8        2.58        0.82      0.87 o 
  12   4   8        0.18        0.00      0.93 o 
   1   5   8        0.77        0.35      0.54 o 
   2   5   8       20.48       22.79      1.24 o 
   3   5   8       15.33       11.42      0.89 o 
   4   5   8       19.72       12.21      1.04 o 
   5   5   8       91.17       76.59      2.60 o 
   6   5   8        0.06        1.32      0.90 o 
   7   5   8        2.99        1.57      0.95 o 
   8   5   8        6.16        9.30      1.47 o 
   9   5   8       45.17       40.09      2.90 o 
   0   6   8       11.31       17.89      2.31 o 
   1   6   8        0.61        1.54      0.89 o 
   2   6   8        1.79        1.43      0.90 o 
   3   6   8        3.04        4.61      1.36 o 
   4   6   8       14.14       10.62      1.65 o 
   5   6   8        0.02        0.36      1.13 o 
   1   0   9        1.22        1.84      0.64 o 
   2   0   9       34.62       37.15      1.95 o 
   3   0   9        2.53        4.63      1.03 o 
   4   0   9       62.26       63.40      3.22 o 
   5   0   9      221.36      234.70      8.32 o 
   6   0   9      168.46      175.79      6.64 o 
   7   0   9        0.66        3.06      1.32 o 
   8   0   9       52.62       50.67      3.21 o 
   9   0   9       29.38       31.53      2.86 o 
  10   0   9        1.44        4.42      2.40 o 
  11   0   9       38.14       45.23      3.32 o 
  12   0   9        1.43        0.51      1.22 o 
  13   0   9        6.06        4.37      2.15 o 
  14   0   9       13.31       12.55      2.43 o 
   0   1   9        7.39        4.73      1.02 o 
   1   1   9       24.57       21.58      0.94 o 
   2   1   9       38.19       35.74      1.21 o 
   3   1   9       18.86       24.10      1.14 o 
   4   1   9        6.08        6.56      1.01 o 
   5   1   9       24.29       16.85      1.26 o 
   6   1   9        0.02        1.47      1.15 o 
   7   1   9       81.10       82.82      3.02 o 
   8   1   9       92.86      101.18      3.47 o 
   9   1   9       33.17       24.67      1.72 o 
  10   1   9        3.29        3.58      1.09 o 
  11   1   9        0.67        2.47      1.25 o 
  12   1   9        3.01        3.50      1.13 o 
  13   1   9        0.59        1.77      1.04 o 
   1   2   9        0.09        1.82      0.56 o 
   2   2   9       24.70       21.74      1.09 o 
   3   2   9        0.07        0.83      0.57 o 
   4   2   9       63.19       66.95      2.30 o 
   5   2   9       10.00       20.47      1.54 o 
   6   2   9       21.03       27.31      1.66 o 
   7   2   9       86.88       92.36      3.25 o 
   8   2   9       51.63       53.89      2.50 o 
   9   2   9       10.40       10.75      1.59 o 
  10   2   9        5.05        4.24      1.10 o 
  11   2   9       81.78       87.35      3.57 o 
  12   2   9       13.27       17.45      1.72 o 
  13   2   9       28.94       36.56      2.39 o 
   0   3   9      283.28      287.73      8.02 o 
   1   3   9       11.48       10.03      0.89 o 
   2   3   9       23.06       22.76      1.14 o 
   3   3   9        0.46        0.00      0.51 o 
   4   3   9        0.51        1.40      0.66 o 
   5   3   9        5.15        7.73      1.12 o 
   6   3   9        0.40        3.87      1.45 o 
   7   3   9        6.33        3.60      1.21 o 
   8   3   9        0.41        0.86      0.85 o 
   9   3   9        0.80        3.66      1.07 o 
  10   3   9        8.25       12.16      1.49 o 
  11   3   9       10.41       15.11      1.56 o 
  12   3   9        0.61        1.68      1.11 o 
   1   4   9        0.36        0.00      0.55 o 
   2   4   9       23.31       22.65      1.51 o 
   3   4   9        1.26        0.38      0.66 o 
   4   4   9       13.40       19.29      1.42 o 
   5   4   9       14.37       22.76      1.59 o 
   6   4   9        0.00        0.00      0.82 o 
   7   4   9       14.32       19.14      1.63 o 
   8   4   9       12.40       17.21      1.60 o 
   9   4   9        0.34        1.63      1.07 o 
  10   4   9        4.53        4.36      1.18 o 
   0   5   9       36.71       35.53      2.29 o 
   1   5   9        2.35        3.27      0.75 o 
   2   5   9        0.01        0.00      0.63 o 
   3   5   9       12.80       15.94      1.30 o 
   4   5   9        0.21        0.46      0.86 o 
   5   5   9        9.84       10.51      1.43 o 
   6   5   9        0.05        0.44      0.94 o 
   0   0  10      582.49      585.37     19.94 o 
   1   0  10        0.30        0.24      0.69 o 
   2   0  10      137.15      116.15      3.85 o 
   3   0  10       14.56       37.45      2.67 o 
   4   0  10       77.28       74.43      3.68 o 
   5   0  10       25.82       36.58      2.77 o 
   6   0  10       22.00       23.45      2.26 o 
   7   0  10        1.15        0.59      1.12 o 
   8   0  10        6.07        4.13      1.58 o 
   9   0  10        4.35        3.79      1.98 o 
  10   0  10        4.28        4.02      1.67 o 
  11   0  10       11.23       16.45      2.40 o 
   1   1  10       16.81       25.22      1.09 o 
   2   1  10       83.05       80.03      2.71 o 
   3   1  10       79.59       77.60      2.67 o 
   4   1  10       13.52       10.49      1.15 o 
   5   1  10       23.67       14.02      1.35 o 
   6   1  10        0.03        1.14      0.85 o 
   7   1  10       12.80       18.83      1.55 o 
   8   1  10        3.83        7.57      1.24 o 
   9   1  10        2.84        3.76      1.15 o 
  10   1  10        0.40        0.23      0.86 o 
  11   1  10       17.77       18.19      1.77 o 
   0   2  10      258.55      223.21      6.29 o 
   1   2  10       46.87       49.20      1.81 o 
   2   2  10        1.31        3.34      0.68 o 
   3   2  10       34.73       40.30      1.95 o 
   4   2  10        3.06        3.18      1.00 o 
   5   2  10        0.29        0.98      0.82 o 
   6   2  10        6.39       10.45      1.28 o 
   7   2  10        1.53        2.76      1.03 o 
   8   2  10        9.88       14.75      1.54 o 
   9   2  10        0.03        0.28      0.85 o 
  10   2  10        1.26        0.00      0.87 o 
   1   3  10       48.48       50.10      1.90 o 
   2   3  10        1.23        1.20      0.70 o 
   3   3  10        0.75        0.00      0.69 o 
   4   3  10       44.13       49.42      2.48 o 
   5   3  10       17.20       14.63      1.42 o 
   6   3  10       13.11       15.28      1.55 o 
   7   3  10        7.23       12.11      1.58 o 
   8   3  10        2.15        8.48      1.43 o 
   9   3  10        7.46        6.24      1.36 o 
   0   4  10       70.69       69.17      3.61 o 
   1   4  10       11.64       14.20      1.44 o 
   2   4  10        0.13        0.18      0.74 o 
   3   4  10        0.37        0.48      0.86 o 
   4   4  10        6.07        6.33      1.25 o 
   5   4  10        0.25        1.21      0.90 o 
   6   4  10        0.50        0.00      0.89 o 
   1   0  11        0.07        1.04      1.07 o 
   2   0  11       96.93      100.90      4.77 o 
   3   0  11       27.64       30.86      4.18 o 
   4   0  11       22.28       17.78      3.32 o 
   5   0  11        2.32        2.55      1.61 o 
   6   0  11       86.81       75.05      4.64 o 
   7   0  11        7.07       12.15      2.07 o 
   8   0  11        2.32        3.60      1.54 o 
   0   1  11       32.79       49.08      3.98 o 
   1   1  11       15.90       18.81      1.53 o 
   2   1  11        0.31        3.45      0.92 o 
   3   1  11        0.05        1.20      0.85 o 
   4   1  11       33.88       39.49      2.10 o 
   5   1  11        0.88        4.93      1.55 o 
   6   1  11        0.02        0.00      0.81 o 
   7   1  11        5.51        4.42      1.50 o 
   8   1  11        2.50        1.55      1.04 o 
   1   2  11       25.98       22.44      1.76 o 
   2   2  11        8.75       10.06      1.25 o 
   3   2  11        5.21        4.48      1.02 o 
   4   2  11        2.25        0.77      0.85 o 
   5   2  11        5.83        7.80      1.25 o 
   6   2  11       11.64       15.64      1.60 o 
   7   2  11        4.93        2.46      1.13 o 
   0   3  11        0.28        0.00      1.78 o 
   1   3  11        1.17        0.17      0.86 o 
   2   3  11       10.39       12.51      1.47 o 
   3   3  11        0.50        0.00      0.86 o 
   4   3  11        0.01        2.65      1.12 o 
   0   0  12      117.62       84.84     10.27 o 
   1   0  12        1.25        1.64      1.63 o 
   2   0  12        0.21        2.90      2.20 o 
                                                 
